# Supplementary material for: A comparative study of different variable selection methods based on numerical simulation and empirical analysis
Source: PeerJ Comput Sci. 2023 Aug 16;9:e1522. doi: 10.7717/peerj-cs.1522 (PMC10495967; doi:10.7717/peerj-cs.1522)
Supplement: Supplemental Information 1 — In order to achieve optimal results, it is imperative to develop a regression model that is both practical and effective, in conjunction with established professional standards. The present study employs the Heart dataset, which comprises 462 observations and 9 variables, as made available by R. This dataset pertains to the baseline survey conducted in rural South Africa to investigate coronary risk factors, and is utilized for empirical analysis in this paper. [file peerj-cs-09-1522-s001.r]

library(car)#scatterplotMatrix£»£»£»£»vip(model,....)¼ÆËãÏßÐÔÄ£ÐÍ¡¢¹ãÒåÏßÐÔÄ£ÐÍºÍÆäËûÄ£ÐÍµÄ·½²î-Í¨»õÅòÕÍºÍ¹ãÒå·½²î-Í¨»õÅòÕÍÒò×Ó¡£
library(glmnet)#ÓÃ³Í·£¼«´óËÆÈ»ÄâºÏ¹ãÒåÏßÐÔÄ£ÐÍ¡£ÔÚÕýÔò»¯²ÎÊýlambdaµÄÊýÖµÍø¸ñÉÏ¼ÆËãÌ×Ë÷»òelasticnet³Í·£µÄÕýÔò»¯Â·¾¶¡£¿ÉÒÔ´¦Àí¸÷ÖÖÐÎ×´µÄÊý¾Ý£¬°üÀ¨·Ç³£´óµÄÏ¡ÊèÊý¾Ý¾ØÕó¡£ÄâºÏÏßÐÔ£¬logisticºÍ¶àÏîÊ½£¬²´ËÉºÍCox»Ø¹éÄ£ÐÍ¡£
library(psych)#corr.tes
library(ncvreg)#SCAD ÄâºÏMCP-»òscad -³Í·£»Ø¹éÄ£ÐÍµÄÏµÊýÂ·¾¶ÔÚÒ»¸öÍø¸ñÖµµÄÕýÔò»¯²ÎÊýlambda¡£ÄâºÏÏßÐÔºÍÂß¼­»Ø¹éÄ£ÐÍ£¬Ñ¡Ôñ¶îÍâµÄL2³Í·£¡£
library(msgps)#Adaptive Las


#=================HeartÊý¾Ý¼¯ÊµÀý1===================
options(digits=3)
Heart#462*9Êý¾Ý¼¯£¨ncvregÖÐ£©
attach(Heart)
#Êý¾Ý¼¯ÖÐ¸÷±äÁ¿Ö¸±êº¬Òå
#sbp: Systolic blood pressureÊÕËõÑ¹
#tobacco: Cumulative tobacco consumption, in kg#ÀÛ»ýÑÌ²ÝÏû·Ñ£¨¹«½ï£©
#ldl: Low-density lipoprotein cholesterol#µÍÃÜ¶ÈÖ¬µ°°×µ¨¹Ì´¼
#adiposity: Adipose tissue concentration#Ö¬·¾×éÖ¯Å¨¶È
#famhist: Family history of heart disease (1=Present, 0=Absent)#heart disease¼Ò×åÊ·
#typea: Score on test designed to measure type-A behavior#²âÊÔaÐÍÐÐÎªµÄ·ÖÊý
#obesity: Obesity#·ÊÅÖ
#alcohol: Current consumption of alcohol#Ä¿Ç°µÄ¾Æ¾«Ïû·ÑÁ¿
#age: Age of subject#ÄêÁä

famhist=as.factor(Heart$famhist)#×ª»»·ÖÀà±äÁ¿famhistÎªÒò×Ó#stheart=std(Heart$X);º¯Êýstd½ÓÊÜÒ»¸öÉè¼Æ¾ØÕó²¢·µ»Ø¸Ã¾ØÕóµÄ±ê×¼»¯°æ±¾(¼´£¬Ã¿Ò»ÁÐµÄ¾ùÖµÎª0£¬Æ½¾ùÆ½·½ºÍÎª1)
HeartF=as.data.frame(Heart$X)
#is.data.frame(HeartF)
#¶ÀÁ¢ÐÔÅÐ¶Ï£¬Ïà¹ØÏµÊý¼°Ïà¹ØÐÔ¼ìÑé
corr.test(HeartF,use="complete")#use=c(pairwise,complete)
scatterplotMatrix(~sbp+tobacco+ldl+adiposity+famhist+typea+obesity+alcohol+age,data=HeartF, spread=FALSE,
    lty.smooth=2, main="ScatterplotmydataHeartF",col="grey")

X=model.matrix(sbp~.,HeartF)[,-1]#glmnetº¯Êý±ØÐëÒªÊäÈëÒ»¸öÔ¤²â±äÁ¿XµÄÉè¼Æ¾ØÕóºÍ#Ò»¸öÏìÓ¦ÏòÁ¿Y,model.matrix¿ÉÒÔÉú³É¾ØÕó(½«Êý¾Ý¿ò×ª»»£©£¬»¹¿É½«¶¨ÐÔ±äÁ¿×ª±ä³ÉÑÆ±äÁ¿
XS=std(X)#¶ÔÓÚ¾ßÓÐ²»Í¬Á¿¸ÙÔ¤²â±äÁ¿µÄÊý¾Ý¼¯£¬ÐèÒª¶ÔÊý¼¯½øÐÐ±ê×¼»¯
Y=HeartF$sbp
YS=std(Y)

#·Ö¸îÊý¾Ý¼¯
train=sample(1:nrow(X),nrow(X)/2)
test=(-train)

#-------------ÑµÁ·¼¯--------------------£¨x*beta)^3+x*beta----
XTr=XS[train,]     # X¾ØÕó
YTr=YS[train]    #Y¾ØÕó
 #dim(XTr)
 #length(YTr)                
#-------------²âÊÔ¼¯---------------------------

XTe=XS[test,]     # X¾ØÕó
YTe=YS[test]
#dim(XTe)

#=================================GLM=============================
#library(gvlma)
HeartSF=as.data.frame(std(Heart$X))
heart.fit<- lm(sbp~.,data=HeartSF[train,])
summary(heart.fit)
vif(heart.fit)
opar=par(no.readonly=TRUE)
par(mfrow=c(2,2))
plot(heart.fit)
par(opar)
predmi=predict(heart.fit,newdata=HeartSF[test,])
errGLM=sqrt(mean((predmi-HeartSF[test,]$sbp)^2))
errGLM


#=====================elastic-net(alpha=0.5)======================

HeartEN=glmnet(XTr,YTr,alpha=0.5)
plot(HeartEN,label = TRUE)
coef(HeartEN)

cvHeartEN =cv.glmnet(XTr,YTr,type.measure="mse",alpha=0.5)#½»²æÑéÖ¤×îÓÅ£¿
plot(cvHeartEN)
coef(cvHeartEN,s = "lambda.min")#
predmi=predict(cvHeartEN,XTe,s="lambda.min")
errEN=sqrt(mean((predmi-YTe)^2))
cvHeartEN$lambda.min
errEN
#============================Lasso===================
HeartLA=glmnet(XTr,YTr)
plot(HeartLA,label = TRUE)


cvHeartLA =cv.glmnet(XTr,YTr,type.measure="mse")#½»²æÑéÖ¤×îÓÅ£¿
plot(cvHeartLA)#Ä¬ÈÏxvar = "lambda",label = TRUE
coef(cvHeartLA,s = "lambda.1se")
predmi=predict(cvHeartLA,XTe,s="lambda.min")
errLA=sqrt(mean((predmi-YTe)^2))
cvHeartLA$lambda.min
errLA

#============================SCAD===================

HeartSD=ncvreg(XTr,YTr,family="gaussian",penalty="SCAD",gamma=3.7)
plot(HeartSD)

cvHeartSD=cv.ncvreg(XTr,YTr,family="gaussian",penalty="SCAD",gamma=3.7)
plot(cvHeartSD)
plot(cvHeartSD$fit)
plot(cvHeartSD$lambda,cvHeartSD$cve,lty=1,pch=20,col="blue")

opar=par(no.readonly=TRUE)
par(mfrow=c(2,2))
plot(cvHeartSD, type='cve')
plot(cvHeartSD, type='scale')  # sigma hat
plot(cvHeartSD, type='snr')
plot(cvHeartSD, type='rsq')
par(opar)
fit=cvHeartSD$fit
cvHeartSD$lambda.min#¾ßÓÐ×îÐ¡½»²æÑéÖ¤´íÎóµÄlambdaÖµcoef(cvSDH08)
betasd <- fit$beta[,cvHeartSD$min]#cvAUTOSD$min=0.151(¶ÔÓ¦ÓÚlambda¡£minµÄË÷Òý)
betasd
summary(cvHeartSD)
#summary(cvHeartSD)$min/lambda/r.squared#/¶ÔÓ¦ÓÚlambda.minµÄË÷Òý)/lambdaÐòÁÐ/Ä£ÐÍ½âÊÍµÄ·½²î±ÈÀý£¬Í¨¹ý½»²æÑéÖ¤¹À¼Æ
predmi=predict(cvHeartSD,XTe,s="lambda.min")
errSD=sqrt(mean((predmi-YTe)^2))
errSD
#===================Adaptive  Lasso---===============================
YTrs=as.vector(YTr)
YTes=as.vector(YTe)

HeartAL=msgps(XTr,YTrs,penalty="alasso",gamma=1)#(penalty="enet",alpha=0---Lasso);(penalty="enet"/gent",0<alpha<1);(penalty="alasso",lambda(¿ØÖÆw£©,gamma=¡°The value of ¦Ã on "alasso".)
plot.msgps(HeartAL,stand.coef=FALSE)
coef(HeartAL)
summary.msgps(HeartAL)
predmi=predict(HeartAL,XTe,s="lambda.min")
errAL=sqrt(mean((predmi-YTes)^2))
errAL
